# Supplementary material for: Prototype or Exemplar Representations in the 5/5 Category Learning Task
Source: Behav Sci (Basel). 2024 May 31;14(6):470. doi: 10.3390/bs14060470 (PMC11200643; doi:10.3390/bs14060470)
Supplement: Supplementary file 1 [file behavsci-14-00470-s001.zip]

Archive with 19 entries (17 files):
- behavsci-2984824-supplementary/GCM/
- behavsci-2984824-supplementary/GCM/expdata.txt
- behavsci-2984824-supplementary/GCM/fun.asv
- behavsci-2984824-supplementary/GCM/fun.m
- behavsci-2984824-supplementary/GCM/run.asv
- behavsci-2984824-supplementary/GCM/run.m
- behavsci-2984824-supplementary/GCM/typea.txt
- behavsci-2984824-supplementary/GCM/typeall.txt
- behavsci-2984824-supplementary/GCM/typeb.txt
- behavsci-2984824-supplementary/introduce.pdf
- behavsci-2984824-supplementary/MPM/
- behavsci-2984824-supplementary/MPM/expdata.txt
- behavsci-2984824-supplementary/MPM/fun.asv
- behavsci-2984824-supplementary/MPM/fun.m
- behavsci-2984824-supplementary/MPM/run.asv
- behavsci-2984824-supplementary/MPM/run.m
- behavsci-2984824-supplementary/MPM/typea.txt
- behavsci-2984824-supplementary/MPM/typeall.txt
- behavsci-2984824-supplementary/MPM/typeb.txt
