# Supplementary material for: Prototype or Exemplar Representations in the 5/5 Category Learning Task
Source: Behav Sci (Basel). 2024 May 31;14(6):470. doi: 10.3390/bs14060470 (PMC11200643; doi:10.3390/bs14060470)
Supplement: Supplementary file 1 [file behavsci-14-00470-s001.zip › behavsci-2984824-supplementary/GCM/fun.m]

function y = fun(x)
    w1 = x(1:length(x)-1);
    w = w1./sum(w1);
    w = abs(w);
    c = x(end);
    c = abs(c);
    global TYPEA;
    global TYPEB;
    global TYPEALL;
    global EXPDATA;
    global DIMENSION;

    [allrow allcol] = size(TYPEALL);
    [arow acol] = size(TYPEA);
    [brow bcol] = size(TYPEB);
    allsp = [];
    for i = 1:allrow
       allline = TYPEALL(i,:);
       spa = 0;
       spb = 0;
       for j = 1:arow
           aline = TYPEA(j,:);
           dij = sum(w.*(abs(allline - aline)));
           sij = exp(-1*c*dij);
           spa = spa + sij;
       end
       for k = 1:brow
           bline = TYPEB(k,:);
           dik = sum(w.*(abs(allline - bline)));
           sik = exp(-1*c*dik);
           spb = spb + sik;
       end
       allsp(i) = spa / (spa+spb);

    end
    
    y = sum((allsp' - EXPDATA).^2);
    
end
