# Supplementary material for: Prototype or Exemplar Representations in the 5/5 Category Learning Task
Source: Behav Sci (Basel). 2024 May 31;14(6):470. doi: 10.3390/bs14060470 (PMC11200643; doi:10.3390/bs14060470)
Supplement: Supplementary file 1 [file behavsci-14-00470-s001.zip › behavsci-2984824-supplementary/GCM/run.asv]

clear all;
load 'typea.txt';
load 'typeb.txt';
load 'typeall.txt';
load 'expdata.txt';


global TYPEA;
TYPEA = typea;
global TYPEB;
TYPEB = typeb;
global TYPEALL;
TYPEALL = typeall;
global EXPDATA;
EXPDATA = expdata;

[tmp dimension] = size(typeall);
global DIMENSION;
DIMENSION = dimension;

options = gaoptimset;
options = gaoptimset(options,'PopulationSize', 200);
options = gaoptimset(options,'Generations', Generations_Data);
options = gaoptimset(options,'StallGenLimit', StallGenLimit_Data);
options = gaoptimset(options,'FitnessScalingFcn', @fitscalingrank);
options = gaoptimset(options,'Display', 'off');
options = gaoptimset(options,'OutputFcns', { [] });
options = gaoptimset(options,'Vectorized', 'off');
options = gaoptimset(options,'UseParallel', 'never');
[x,fval,exitflag,output,population,score] = ...
ga(@fun,dimension+1,[],[],[],[],[],[],[],options);
