# Supplementary material for: Prototype or Exemplar Representations in the 5/5 Category Learning Task
Source: Behav Sci (Basel). 2024 May 31;14(6):470. doi: 10.3390/bs14060470 (PMC11200643; doi:10.3390/bs14060470)
Supplement: Supplementary file 1 [file behavsci-14-00470-s001.zip › behavsci-2984824-supplementary/GCM/typeall.txt]

1	1	1	0
1	0	1	0
1	0	1	1
1              1	0	1
0	1	1	1
1	1	0	0
0	1	1	0
0	0	0	1
0	0	0	0
